# Supplementary material for: A three-dimensional habitat for C. elegans environmental enrichment
Source: PLoS One. 2021 Jan 11;16(1):e0245139. doi: 10.1371/journal.pone.0245139 (PMC7799825; doi:10.1371/journal.pone.0245139)
Supplement: S1 Dataset — (XLSX) [file pone.0245139.s007.xlsx]

## Sheet: Sheet1
worm	valence	replicate	loc	individuals
Plate	equal	1	lawn	0
Plate	equal	1	apple	14
Plate	equal	1	agar	3
Plate	equal	1	dead	0
Plate	equal	2	lawn	2
Plate	equal	2	apple	19
Plate	equal	2	agar	0
Plate	equal	2	dead	1
Plate	equal	3	lawn	2
Plate	equal	3	apple	29
Plate	equal	3	agar	2
Plate	equal	3	dead	2
Apple	equal	1	lawn	0
Apple	equal	1	apple	18
Apple	equal	1	agar	1
Apple	equal	1	dead	0
Apple	equal	2	lawn	1
Apple	equal	2	apple	18
Apple	equal	2	agar	1
Apple	equal	2	dead	0
Apple	equal	3	lawn	1
Apple	equal	3	apple	23
Apple	equal	3	agar	4
Apple	equal	3	dead	0
Plate	poor	1	lawn	7
Plate	poor	1	apple	11
Plate	poor	1	agar	2
Plate	poor	1	dead	0
Plate	poor	2	lawn	9
Plate	poor	2	apple	6
Plate	poor	2	agar	3
Plate	poor	2	dead	2
Plate	poor	3	lawn	9
Plate	poor	3	apple	7
Plate	poor	3	agar	2
Plate	poor	3	dead	2
Apple	poor	1	lawn	11
Apple	poor	1	apple	8
Apple	poor	1	agar	0
Apple	poor	1	dead	1
Apple	poor	2	lawn	12
Apple	poor	2	apple	8
Apple	poor	2	agar	0
Apple	poor	2	dead	0
Apple	poor	3	lawn	5
Apple	poor	3	apple	10
Apple	poor	3	agar	5
Apple	poor	3	dead	0
